# Supplementary material for: Systematic Review on Crimean–Congo Hemorrhagic Fever Enzootic Cycle and Factors Favoring Virus Transmission: Special Focus on France, an Apparently Free-Disease Area in Europe
Source: Front Vet Sci. 2022 Jul 19;9:932304. doi: 10.3389/fvets.2022.932304 (PMC9343853; doi:10.3389/fvets.2022.932304)
Supplement: Supplementary file 1 [file Table_1.XLSX]

## Sheet: Feuil1
Tick species		Authors	Date	Title
Riphicephalus bursa		Ergünay et al.	2020	Vector-borne viruses in Turkey: A systematic review and bibliography
		Gevorgyan et al.	2019	Evidence of Crimean-Congo Haemorrhagic Fever Virus Occurrence in Ixodidae Ticks of Armenia
		Hekimoglu et al.	2012	Species distribution and detection of Crimean Congo Hemorrhagic Fever Virus (CCHFV) in field-collected ticks in Ankara Province, Central Anatolia, Turkey
		Hoogstraal	1979	The epidemiology of tick-borne Crimean-Congo hemorrhagic fever in Asia, Europe, and Africa
		Orkun et al.	2017	Crimean-Congo hemorrhagic fever virus in ticks in Turkey: A broad range tick surveillance study
		Ozdarendeli et al.	2008	Genetic analysis of the M RNA segment of Crimean-Congo hemorrhagic fever virus strains in Turkey
		Sherifi et al.	2014	Crimean-Congo Hemorrhagic Fever Virus Clades V and VI (Europe 1 and 2) in Ticks in Kosovo, 2012
		Tekin et al.	2012	Crimean-Congo hemorrhagic fever virus in various ixodid tick species from a highly endemic area
		Yesilbag et al.	2013	Tick survey and detection of Crimean-Congo hemorrhagic fever virus in tick species from a non-endemic area, South Marmara region, Turkey
		Gargili et al.	2011	Crimean-Congo Hemorrhagic Fever in European Part of Turkey: Genetic Analysis of the Virus Strains from Ticks and a Seroepidemiological Study in Humans
		Papa et al.	2018	Isolation and whole-genome sequencing of a Crimean-Congo hemorrhagic fever virus strain, Greece
		Papa et al.	2017	Molecular detection of Crimean-Congo hemorrhagic fever virus in ticks, Greece, 2012–2014
		Papa et al.	2017	Crimean-Congo hemorrhagic fever virus in ticks collected from livestock in Albania
		Papa et al.	2014	A novel AP92-like Crimean-Congo hemorrhagic fever virus strain, Greece
		Sherifi et al.	2018	Crimean–Congo Hemorrhagic Fever Virus and Borrelia burgdorferi sensu lato in Ticks from Kosovo and Albania
Hyalomma scupense		Ergünay et al.	2020	Vector-borne viruses in Turkey: A systematic review and bibliography
		Hoogstraal	1979	The epidemiology of tick-borne Crimean-Congo hemorrhagic fever in Asia, Europe, and Africa
		Kasi et al.	2020	Crimean-Congo haemorrhagic fever virus in ticks collected from livestock in Balochistan, Pakistan
		Moming et al.	2018	Prevalence and Phylogenetic Analysis of Crimean-Congo Hemorrhagic Fever Virus in Ticks from Different Ecosystems in Xinjiang, China
		Sharifinia et al.	2014	Hard Ticks (Ixodidae) and Crimean-Congo Hemorrhagic Fever Virus in South West of Iran
		Tahmasebi et al.	2010	Molecular epidemiology of Crimean-Congo hemorrhagic fever virus genome isolated from ticks of Hamadan province of Iran
		Tekin et al.	2012	Crimean-Congo hemorrhagic fever virus in various ixodid tick species from a highly endemic area
		Yaser et al.	2011	Crimean–Congo hemorrhagic fever: a molecular survey on hard ticks (Ixodidae) in Yazd province, Iran
Haemaphysalis punctata		Hoogstraal	1979	The epidemiology of tick-borne Crimean-Congo hemorrhagic fever in Asia, Europe, and Africa
		Chumakov et al.	1974	Isolement et identification des virus de la fièvre hémorragique de Crimée et de la fièvre du Nil occidental à partir de tiques collectées en Moldavie
Rhipicephalus groupe sanguineus	Rhipicephalus sanguineus	Hoogstraal	1979	The epidemiology of tick-borne Crimean-Congo hemorrhagic fever in Asia, Europe, and Africa
		Shahid et al.	2021	Prevalence and phylogenetic analysis of Crimean-Congo hemorrhagic fever virus in ticks collected from Punjab province of Pakistan
		Tahmasebi et al.	2010	Molecular epidemiology of Crimean-Congo hemorrhagic fever virus genome isolated from ticks of Hamadan province of Iran
		Yaser et al.	2011	Crimean–Congo hemorrhagic fever: a molecular survey on hard ticks (Ixodidae) in Yazd province, Iran
	Rhipicephalus turanicus	Ergünay et al.	2020	Vector-borne viruses in Turkey: A systematic review and bibliography
		Farhadpour et al.	2016	Molecular detection of Crimean-Congo haemorrhagic fever virus in ticks collected from infested livestock populations in a New Endemic Area, South of Iran
		Gergova et al.	2012	Crimean-congo hemorrhagic fever virus-tick survey in endemic areas in Bulgaria
		Gevorgyan et al.	2019	Evidence of Crimean-Congo Haemorrhagic Fever Virus Occurrence in Ixodidae Ticks of Armenia
		Hoogstraal	1979	The epidemiology of tick-borne Crimean-Congo hemorrhagic fever in Asia, Europe, and Africa
		Kayedi et al.	2015	Crimean-Congo Hemorrhagic Fever Virus Clade IV (Asia 1) in Ticks of Western Iran
		Mohammadian et al.	2016	Molecular Assay on Crimean Congo Hemorrhagic Fever Virus in Ticks (Ixodidae) Collected from Kermanshah Province, Western Iran
		Orkun et al.	2017	Crimean-Congo hemorrhagic fever virus in ticks in Turkey: A broad range tick surveillance study
		Panayotova et al.	2016	Crimean-Congo hemorrhagic fever virus lineages Europe 1 and Europe 2 in Bulgarian ticks
		Papa et al.	2017	Molecular detection of Crimean-Congo hemorrhagic fever virus in ticks, Greece, 2012–2014
		Sedaghat et al.	2017	Vector prevalence and detection of Crimean-Congo haemorrhagic fever virus in Golestan Province, Iran
		Shahhosseini et al.	2017	Co-circulation of Crimean-Congo Hemorrhagic Fever virus strains Asia 1 and 2 between the border of Iran and Pakistan
		Tahmasebi et al.	2010	Molecular epidemiology of Crimean-Congo hemorrhagic fever virus genome isolated from ticks of Hamadan province of Iran
		Tekin et al.	2012	Crimean-Congo hemorrhagic fever virus in various ixodid tick species from a highly endemic area
		Yesilbag et al.	2013	Tick survey and detection of Crimean-Congo hemorrhagic fever virus in tick species from a non-endemic area, South Marmara region, Turkey
Ixodes ricinus		Chumakov et al.	1974	Isolement et identification des virus de la fièvre hémorragique de Crimée et de la fièvre du Nil occidental à partir de tiques collectées en Moldavie
		Gergova et al.	2012	Crimean-congo hemorrhagic fever virus-tick survey in endemic areas in Bulgaria
		Hoogstraal	1979	The epidemiology of tick-borne Crimean-Congo hemorrhagic fever in Asia, Europe, and Africa
		Sherifi et al.	2014	Crimean-Congo Hemorrhagic Fever Virus Clades V and VI (Europe 1 and 2) in Ticks in Kosovo, 2012
Dermacentor marginatus		Fernández de Mera et al.	2017	Combination of RT-PCR and proteomics for the identification of Crimean-Congo hemorrhagic fever virus in ticks
		Gargili et al.	2017	The role of ticks in the maintenance and transmission of Crimean-Congo hemorrhagic fever virus: A review of published field and laboratory studies
		Hoogstraal	1979	The epidemiology of tick-borne Crimean-Congo hemorrhagic fever in Asia, Europe, and Africa
		Kondratenko	1976	[Importance of ixodid ticks in the transmission and preservation of the causative agent of Crimean hemorrhagic fever in foci of the infection]
		Markeshin et al.	1991	[An evaluation of the status of natural foci of Crimean-Congo hemorrhagic fever in the Crimea]
		Markeshin et al.	1992	[An assessment of the status of natural foci of Crimean-Congo hemorrhagic fever in the Crimea]
		Orkun et al.	2017	Crimean-Congo hemorrhagic fever virus in ticks in Turkey: A broad range tick surveillance study
		Tekin et al.	2012	Crimean-Congo hemorrhagic fever virus in various ixodid tick species from a highly endemic area
		Yaser et al.	2011	Crimean–Congo hemorrhagic fever: a molecular survey on hard ticks (Ixodidae) in Yazd province, Iran
		Yesilbag et al.	2013	Tick survey and detection of Crimean-Congo hemorrhagic fever virus in tick species from a non-endemic area, South Marmara region, Turkey
Hyalomma marginatum		Akyildiz et al.	2021	High prevalence and different genotypes of Crimean-Congo hemorrhagic fever virus genome in questing unfed adult Hyalomma marginatum in Thrace, Turkey
		Ergünay et al.	2020	Vector-borne viruses in Turkey: A systematic review and bibliography
		Fakoorziba et al.	2015	First phylogenetic analysis of a Crimean-Congo hemorrhagic fever virus genome in naturally infected Rhipicephalus appendiculatus ticks (Acari: Ixodidae)
		Farhadpour et al.	2016	Molecular detection of Crimean-Congo haemorrhagic fever virus in ticks collected from infested livestock populations in a New Endemic Area, South of Iran
		Gergova et al.	2012	Crimean-congo hemorrhagic fever virus-tick survey in endemic areas in Bulgaria
		Gevorgyan et al.	2019	Evidence of Crimean-Congo Haemorrhagic Fever Virus Occurrence in Ixodidae Ticks of Armenia
		Gunes et al.	2011	Crimean-Congo hemorrhagic fever virus in ticks collected from humans, livestock, and picnic sites in the hyperendemic region of Turkey
		Hekimoglu et al.	2012	Species distribution and detection of Crimean Congo Hemorrhagic Fever Virus (CCHFV) in field-collected ticks in Ankara Province, Central Anatolia, Turkey
		Hoogstraal	1979	The epidemiology of tick-borne Crimean-Congo hemorrhagic fever in Asia, Europe, and Africa
		Lashina et al.	2002	[Characteristics of Crimean-Congo hemorrhagic fever virus circulating in Russia and Central Asia]
		Kasi et al.	2020	Crimean-Congo haemorrhagic fever virus in ticks collected from livestock in Balochistan, Pakistan
		Kayedi et al.	2015	Crimean-Congo Hemorrhagic Fever Virus Clade IV (Asia 1) in Ticks of Western Iran
		Kondratenko et al.	1976	[Importance of ixodid ticks in the transmission and preservation of the causative agent of Crimean hemorrhagic fever in foci of the infection]
		L'vov et al.	2002	[The isolation of Dhori viruses (Orthomyxoviridae, Thogotovirus) and Crimean-Congo hemorrhagic fever virus (Bunyaviridae, Nairovirus) from the hare (Lepus europaeus) and its ticks Hyalomma marginatum in the middle zone of the Volga delta, Astrakhan region, 2001]
		Maghsood et al.	2020	Molecular Epidemiology and Phylogeny of Crimean-Congo Haemorrhagic Fever (CCHF) Virus of Ixodid Ticks in Khorasan Razavi Province of Iran
		Markeshin et al.	1991	[An evaluation of the status of natural foci of Crimean-Congo hemorrhagic fever in the Crimea]
		Markeshin et al.	1992	[An assessment of the status of natural foci of Crimean-Congo hemorrhagic fever in the Crimea]
		Meissner et al.	2006	Complete L segment coding-region sequences of Crimean Congo hemorrhagic fever virus strains from the Russian Federation and Tajikistan
		Negredo et al.	2019	Survey of Crimean-Congo Hemorrhagic Fever Enzootic Focus, Spain, 2011-2015
		Levi et Vasilenko	1972	Study of the Crimean hemorrhagic fever (CHF) virus transmission mechanism in Hyalomma p. plumbeum ticks
		Orkun et al.	2017	Crimean-Congo hemorrhagic fever virus in ticks in Turkey: A broad range tick surveillance study
		Panayotova et al.	2016	Crimean-Congo hemorrhagic fever virus lineages Europe 1 and Europe 2 in Bulgarian ticks
		Papa et al.	2017	Crimean-Congo hemorrhagic fever virus in ticks collected from livestock in Albania
		Sedaghat et al.	2017	Vector prevalence and detection of Crimean-Congo haemorrhagic fever virus in Golestan Province, Iran
		Shahhosseini et al.	2017	Co-circulation of Crimean-Congo Hemorrhagic Fever virus strains Asia 1 and 2 between the border of Iran and Pakistan
		Shahid et al.	2021	Prevalence and phylogenetic analysis of Crimean-Congo hemorrhagic fever virus in ticks collected from Punjab province of Pakistan
		Sharifinia et al.	2015	Hard Ticks (Ixodidae) and Crimean-Congo Hemorrhagic Fever Virus in South West of Iran
		Sherifi et al.	2014	Crimean-Congo Hemorrhagic Fever Virus Clades V and VI (Europe 1 and 2) in Ticks in Kosovo, 2012
		Sherifi et al.	2018	Crimean–Congo Hemorrhagic Fever Virus and Borrelia burgdorferi sensu lato in Ticks from Kosovo and Albania
		Smirnova et al.	1991	[The virus carriage of ticks, vectors of the causative agent of Crimean hemorrhagic fever]
		Tekin et al.	2012	Crimean-Congo hemorrhagic fever virus in various ixodid tick species from a highly endemic area
		Tonbak et al.	2006	Crimean-Congo Hemorrhagic Fever Virus: Genetic Analysis and Tick Survey in Turkey
		Vakalova et al.	2019	[Results of investigation of ticks in Volga river delta (Astrakhan region, 2017) for Crimean-Congo hemorrhagic fever virus (Nairoviridae, Orthonairovirus, CCHFV) and other tick-borne arboviruses.]
		Wilson et al.	1991	Transmission of crimean-congo haemorrhagic fever virus from experimentally infected sheep to hyalomma truncatum ticks
		Yaser et al.	2011	Crimean–Congo hemorrhagic fever: a molecular survey on hard ticks (Ixodidae) in Yazd province, Iran
		Yesilbag et al.	2013	Tick survey and detection of Crimean-Congo hemorrhagic fever virus in tick species from a non-endemic area, South Marmara region, Turkey
