# Supplementary material for: Systematic Review on Crimean–Congo Hemorrhagic Fever Enzootic Cycle and Factors Favoring Virus Transmission: Special Focus on France, an Apparently Free-Disease Area in Europe
Source: Front Vet Sci. 2022 Jul 19;9:932304. doi: 10.3389/fvets.2022.932304 (PMC9343853; doi:10.3389/fvets.2022.932304)
Supplement: Supplementary file 2 [file Table_2.XLSX]

## Sheet: Feuil1
Host role	Authors	Date	Title
CCHFv amplifier	Gonzalez et al.	1998	Biological and clinical responses of West African sheep to Crimean-Congo haemorrhagic fever virus experimental infection
	Moraga-Fernández et al.	2021	Detection of new Crimean–Congo haemorrhagic fever virus genotypes in ticks feeding on deer and wild boar, Spain
	Shepherd et al.	1987	Field and laboratory investigation of Crimean-Congo haemorrhagic fever virus (Nairovirus, family Bunyaviridae) infection in birds
	Spengler et al.	2016	A chronological review of experimental infection studies of the role of wild animals and livestock in the maintenance and transmission of Crimean-Congo hemorrhagic fever virus
	Vatensever	2011	Personal communication
	Wilson et al.	1991	Transmission of crimean-congo haemorrhagic fever virus from experimentally infected sheep to hyalomma truncatum ticks
Tick population enhancer	Földvári et al.	2011	Ticks and the city: ectoparasites of the Northern white-breasted hedgehog (Erinaceus roumanicus) in an urban park
	Hubert el al.	2011	Ecological factors driving the higher hedgehog (Erinaceus europeaus) density in an urban area compared to the adjacent rural area
	Akimov and Nebogatkin	2011	Distribution of the Ixodid Tick Hyalomma Marginatum (Ixodoidea, Ixodidae) in Ukraine
	Ekici et al.	2012	Detection of Crimean Congo Hemorrhagic Fever Virus in ixodid ticks infesting on hedgehogs in Tokat province
	Bursali et al.	2015	A survey of ticks (Acari: Ixodida) infesting some wild animals from Sivas, Turkey
	Chisu et al.	2018	A five-year survey of tick species and identification of tick-borne bacteria in Sardinia, Italy
	Encinas et al.	1986	Ticks of the province of Salamanca (Central/NW Spain) - Prevalence and parasitization intensity in dogs and domestic Ungulates
	Dantas-Torres et al.	2011	Ticks infesting the endangered Italian hare (Lepus corsicanus) and their habitat in an ecological park in southern Italy
	Lorusso et al.	2011	Ixodid ticks of road-killed wildlife species in southern Italy: new tick-host associations and locality records
	Orkun et al.	2017	Crimean-Congo hemorrhagic fever virus in ticks in Turkey: A broad range tick surveillance study
	Pereira et al.	2018	Tick-borne bacteria and protozoa detected in ticks collected from domestic animals and wildlife in central and southern Portugal
	kanchev et al.	2012	Parasitic Alien Terrestrial Arthropods on Small Mammals in Northeast and South Bulgaria
	Santos-Silva et al.	2006	Ticks Parasitizing Wild Birds in Portugal: Detection of Rickettsia aeschlimannii, R. helvetica and R. massiliae
	Papadopoulos et al.	2002	Ticks on birds in Switzerland
	Diakou et al.	2016	Ticks and tick-borne pathogens in wild birds in Greece
	Keskin and Erciyas-Yavuz	2019	Ticks (Acari: Ixodidae) Parasitizing Passerine Birds in Turkey With New Records and New Tick–Host Associations
	Hornok et al.	2013	Synanthropic birds associated with high prevalence of tick-borne rickettsiae and with the first detection of Rickettsia aeschlimannii in Hungary
	Vial et al.	2016	Strong evidence for the presence of the tick Hyalomma marginatum Koch, 1844 in southern continental France
	Palomar et al.	2016	Molecular analysis of Crimean-Congo hemorrhagic fever virus and Rickettsia in Hyalomma marginatum ticks removed from patients (Spain) and birds (Spain and Morocco), 2009–2015
	Jameson et al.	2012	Importation of Hyalomma marginatum, vector of Crimean-Congo haemorrhagic fever virus, into the United Kingdom by migratory birds
	Papadopoulos et al.	1996	Ticks of domestic animals in the Macedonia region of Greece
	Riche et al.	1974	Ticks (Ixodoidea) of domestic animals in Cyprus
	Grech-Angelini et al.	2020	Tick-borne pathogens in ticks (Acari: Ixodidae) collected from various domestic and wild hosts in Corsica (France), a Mediterranean island environment
	Koc et al.	2015	Tick species (Acari: Ixodida) in Antalya City, Turkey: species diversity and seasonal activity
	Lori et al.	2010	Tick reservoirs for piroplasms in central and northern Italy
	Ionita et al.	2013	Molecular evidence for bacterial and protozoan pathogens in hard ticks from Romania
	Omeragic et al.	2011	Ixodid ticks in Bosnia and Herzegovina
	Ruiz-Fons et al.	2006	Ixodid ticks parasitizing Iberian red deer (Cervus elaphus hispanicus) and European wild boar (Sus scrofa) from Spain: Geographical and temporal distribution
	Grassi et al.	2021	Ecotyping of Anaplasma phagocytophilum from Wild Ungulates and Ticks Shows Circulation of Zoonotic Strains in Northeastern Italy
	Keysary et al.	2011	Spotted Fever Group Rickettsiae in Ticks Collected from Wild Animals in Israel
	de la Fuente	2004	Anaplasma infection in free-ranging Iberian red deer in the region of Castilla-La Mancha, Spain
Tick carrier	Morris	1988	A study of home range and movements in the hedgehog (Erinaceus europaeus)
	Hubert et al.	2011	Ecological factors driving the higher hedgehog (Erinaceus europeaus) density in an urban area compared to the adjacent rural area
	Carro et al.	2011	Heavy flooding effects on home range and habitat selection of free-ranging Iberian hares (Lepus granatensis) in Doñana National Park (SW Spain)
	Schai-Braun et al.	2014	Home range use by the European hare (Lepus europaeus) in a structurally diverse agricultural landscape analysed at a fine temporal scale
	Letty et al.	2021	Atlas des mammifères sauvages de France volume 2 - Publications scientifiques du Muséum national d'Histoire naturelle, Paris
	LPO Rhônes Alpes	2017	Lapin de garenne
	Devillard et al.	2008	Home range of the European rabbit (Oryctolagus cuniculus) in three contrasting French populations
	Calenge et al.	2002	Summer and hunting season home ranges of wild boar (Sus scrofa) in two habitats in France
	OFB		https://professionnels.ofb.fr/fr/node/1089
	Mulliez and Clauze	2011	Gestion durable de la forêt et des populations de grands gibiers
	Robinson et al.	2014	Mapping the Global Distribution of Livestock
	Kamler et al.	2008	Home Ranges of Red Deer in a European Old-growth Forest
	EDENext	2011-2014	EDENext : Biology and control of vector-borne infections : https://umr-astre.cirad.fr/recherche/projets/edenext
	PALE-blu		https://www.palebludata.com/?q=data

## Sheet: Feuil2
CCHFv amplifier	Gonzalez et al.	1998	Biological and clinical responses of West African sheep to Crimean-Congo haemorrhagic fever virus experimental infection
CCHFv amplifier	Moraga-Fernández et al.	2021	Detection of new Crimean–Congo haemorrhagic fever virus genotypes in ticks feeding on deer and wild boar, Spain
CCHFv amplifier	Shepherd et al.	1987	Field and laboratory investigation of Crimean-Congo haemorrhagic fever virus (Nairovirus, family Bunyaviridae) infection in birds
CCHFv amplifier	Spengler et al.	2016	A chronological review of experimental infection studies of the role of wild animals and livestock in the maintenance and transmission of Crimean-Congo hemorrhagic fever virus
CCHFv amplifier	Vatensever	2011	Personal communication
CCHFv amplifier	Wilson et al.	1991	Transmission of crimean-congo haemorrhagic fever virus from experimentally infected sheep to hyalomma truncatum ticks
