# Supplementary material for: Systematic Review on Crimean–Congo Hemorrhagic Fever Enzootic Cycle and Factors Favoring Virus Transmission: Special Focus on France, an Apparently Free-Disease Area in Europe
Source: Front Vet Sci. 2022 Jul 19;9:932304. doi: 10.3389/fvets.2022.932304 (PMC9343853; doi:10.3389/fvets.2022.932304)
Supplement: Supplementary file 3 [file Table_3.XLSX]

## Sheet: Feuil1
Author	Date	Title
Appannanavar and Mishra	2011	An Update on Crimean Congo Hemorrhagic Fever
Aslam et al.	2016	Crimean-Congo hemorrhagic fever: Risk factors and control measures for the infection abatement
Bente et al.	2013	Crimean-Congo hemorrhagic fever: History, epidemiology, pathogenesis, clinical syndrome and genetic diversity
Chinikar et al.	2012	Crimean-Congo Hemorrhagic Fever (CCHF)
Dowall et al.	2017	Development of vaccines against Crimean-Congo haemorrhagic fever virus
Fillâtre et al.	2019	Crimean-Congo hemorrhagic fever: An update
Hawman and Feldmann	2018	Recent advances in understanding Crimean–Congo hemorrhagic fever virus
Samreen et al.	?	Molecular Diagnostic Assays Detection of Crimean-Congo Haemorrhagic Fever Virus
Kar et al.	2020	Crimean-Congo hemorrhagic fever virus in tortoises and Hyalomma aegyptium ticks in East Thrace, Turkey: potential of a cryptic transmission cycle
Kashkynbayev et al.	2020	Global dynamics of tick-borne diseases
Kuehnert et al.	2021	Crimean-Congo Hemorrhagic Fever Virus (CCHFV): A Silent but Widespread Threat
Reynard et al.	2021	La fièvre hémorragique de Crimée-Congo, une future problématique de santé en France ?
Papa et al.	2017	Crimean-Congo Hemorrhagic Fever: Tick-Host-Virus Interactions
Portillo et al.	2021	Epidemiological Aspects of Crimean-Congo Hemorrhagic Fever in Western Europe: What about the Future?
Serretiello et al.	2020	The emerging tick-borne Crimean-Congo haemorrhagic fever virus: A narrative review
Sorvillo et al.	2020	Towards a Sustainable One Health Approach to Crimean–Congo Hemorrhagic Fever Prevention: Focus Areas and Gaps in Knowledge
Spengler et al.	2018	Second International Conference on Crimean-Congo Hemorrhagic Fever
CDC	2013	Crimean-Congo Hemorrhagic Fever (CCHF) https://www.cdc.gov/vhf/crimean-congo/resources/virus-ecology.html
Rekik et al.	2021	Uncovering the role of Tunisian camels in spreading the Crimean Congo Haemorrhagic Fever virus
CCHF vaccine project	2022	https://www.cchfvaccine.eu/projects/context
The Jenner Institute	2022	Crimean-Congo haemorrhagic fever https://www.jenner.ac.uk/research/emerging-pathogens/crimean-congo-haemorrhagic-fever
Sudeck et al.	2013	HAEMORRHAGIC FEVER IN THE FIELD
